# Supplementary material for: Tissue-Specific Effects of Aging on Repeat-Mediated Mutation Hotspots In Vivo
Source: Biomolecules. 2024 Nov 16;14(11):1453. doi: 10.3390/biom14111453 (PMC11592361; doi:10.3390/biom14111453)
Supplement: Supplementary file 1 [file biomolecules-14-01453-s001.zip]

Archive with 1 entries (1 files):
- biomolecules-3198362-supplementary.pdf
